# Supplementary material for: MeHA: A Computational Framework in Revealing the Genetic Basis of Animal Mental Health Traits Under an Intensive Farming System—A Case Study in Pigs
Source: Biology (Basel). 2024 Oct 21;13(10):843. doi: 10.3390/biology13100843 (PMC11504952; doi:10.3390/biology13100843)
Supplement: Supplementary file 1 [file biology-13-00843-s001.zip]

Archive with 1 entries (1 files):
- biology-3208403-supplementary.pdf
